# Supplementary material for: Evolution of Sex-linked Genes and the Role of Pericentromeric Regions in Sex Chromosomes: Insights from Diploid Willows
Source: Mol Biol Evol. 2024 Nov 12;41(11):msae235. doi: 10.1093/molbev/msae235 (PMC11580687; doi:10.1093/molbev/msae235)
Supplement: msae235_Supplementary_Data [file msae235_supplementary_data.zip › Supplementary tables.xls]

## Sheet: Table S1
Table S1: Sequencing statistics of WGS-HiFi, WGS-Illumina paired-end sequences, Hi-C and RNA-Seq datasets of S. mesnyi and S. triandra
WGS-HiFi S. mesnyi				WGS-HiFi S. triandra
total bases	33387272820 bp			total bases	44206531309 bp
GC content	0.3453			GC content	0.3489
A	10936412143	0.3276		A	14404507519	0.3258
T	10922195341	0.3271		T	14377544466	0.3252
G	5768693722	0.1728		G	7718518841	0.1746
C	5759971614	0.1725		C	7705960483	0.1743
total reads	1910166			total reads	2471890
Max.	49931 bp			Max.	93771 bp
Mean	17478 bp			Mean	17883 bp
N10	24802 bp			N10	23078 bp
N50	17757 bp			N50	17890 bp
N90	13494 bp			N90	14743 bp
Min.	502 bp			Min.	502 bp
Median	16730 bp			Median	17304 bp
L10	121700			L10	174644
L50	773796			L50	1060971
L90	1633663			L90	2148570
depth	80×			depth	138×
WGS-Illumina paired-end sequences S. mesnyi
Sample	Raw Reads(M)	Raw Bases(G)	Raw Q20(G)	Raw Q30(G)	Clean Reads(M)	Clean Bases(G)	Clean Q20(G)	Clean Q30(G)	Average Length(bp)	depth
L1	286.946	43.042	41.575(96.59%)	39.260(91.21%)	284.298(99.08%)	42.396(98.50%)	41.122(96.99%)	39.260(91.72%)	149.1	94×
WGS-Illumina paired-end sequences S. triandra
Sample	Raw Reads(M)	Raw Bases(G)	Raw Q20(G)	Raw Q30(G)	Clean Reads(M)	Clean Bases(G)	Clean Q20(G)	Clean Q30(G)	Average Length(bp)	depth
L1	229.264	34.39	32.860(95.55%)	30.677(89.20%)	226.532(98.81%)	33.769(98.19%)	32.436(96.05%)	30.677(89.82%)	149.1	116×
L2	92.272	13.841	13.365(96.56%)	12.592(90.98%)	91.493(99.16%)	13.635(98.52%)	13.227(97.00%)	12.592(91.52%)	149
total	321.536	48.231
Hi-C S. mesnyi
Sample	Reads(M)	Bases(G)	Q20(G)	Q30(G)	Average Length(bp)	depth
FDHC220006259-1a	291.439	43.716	42.418(97.0%)	40.229(92.0%)	150	111×
Hi-C S. triandra
Sample	Reads(M)	Bases(G)	Q20(G)	Q30(G)	Average Length(bp)	depth
FDHC230008899-1a	278.507	41.776	40.364(96.6%)	37.993(90.9%)	150	125×

## Sheet: Table S2
Table S2: Statistics of the S. mesnyi and S. triandra genome assemblies
Category	S. mesnyi	S. triandra
Total assembly size (Mb)	794	672
Total number of contigs	51	41
Maximum contig length (Mb)	36.3	31.537
Minimum contig length (kb)	134.101	155.68
Contig N50 length (Mb)	19.682	18.167
Contig L50 count	17	17
Contig N90 length (Mb)	12.232	13.781
Contig L90 count	36	33
Total number of scaffolds	43	40
Maximum scaffold length (Mb)	36.3	31.537
Minimum scaffold length (kb)	134.101	155.68
Scaffold N50 length (Mb)	21.228	18.167
Scaffold L50 count	16	17
Scaffold N90 length (Mb)	15.282	13.898
Scaffold L90 count	33	33
Gap number	8	1
BUSCO (%)	96.2	98.7
GC content (%)	33.83	34.24
Gene number	65273	58504
Repeat content (%)	48.24	46.23

## Sheet: Table S3
Table S3: Estimated numbers of sequences in the a and b haplotypes of Salix mesnyi and Salix triandra chromosomes
	Salix mesnyi									Salix triandra
	mRNA	rRNA	tRNA	ncRNA	Total	Length				mRNA	rRNA	tRNA	ncRNA	Total	Length
chr01a	1915	0	36	25	1976	21012812			chr01a	1735	0	29	18	1782	17812938
chr01b	1952	0	34	29	2015	20890728			chr01b	1727	0	29	19	1775	17368158
chr02a	2088	0	43	42	2173	19681500			chr02a	1928	0	36	34	1998	18464489
chr02b	2104	0	45	44	2193	19727272			chr02b	1917	0	37	35	1989	18459878
chr03a	1647	0	33	25	1705	17804759			chr03a	1611	0	33	29	1673	14913652
chr03b	1646	0	32	25	1703	17305059			chr03b	1576	0	31	24	1631	14875247
chr04a	1791	0	28	63	1882	24623044			chr04a	1499	0	30	32	1561	16482427
chr04b	1766	0	26	69	1861	23205251			chr04b	1477	0	31	33	1541	16266791
chr05a	2053	0	38	58	2149	23775071			chr05a	1805	0	38	52	1895	18274192
chr05b	2016	0	37	55	2108	22767858			chr05b	1798	0	39	54	1891	18197757
chr06a	2199	0	44	58	2301	22324823			chr06a	2056	0	37	43	2136	19139684
chr06b	2181	0	43	57	2281	22311171			chr06b	2039	0	36	43	2118	19158069
PARX1	512	0	9	7	528	5400000			chr07a	1115	0	21	26	1162	18339194
X-SLR	174	0	4	40	219	8540000			chr07b	1120	0	20	26	1166	17291917
PARX2	549	0	8	11	567	7360000			chr08a	1601	0	39	19	1659	13898169
chr07a/X	1235	0	21	58	1314	21303440			chr08b	1582	0	41	21	1644	13780834
PARY1	514	0	10	6	530	5480000			chr09a	1276	0	42	23	1341	10852585
Y-SLR	131	0	4	19	154	3150000			chr09b	1263	0	44	26	1333	10663735
PARY2	551	0	8	12	571	7780000			chr10a	1874	0	34	33	1941	15768528
chr07b/Y	1196	0	22	37	1255	16412606			chr10b	1823	0	35	37	1895	15608854
chr08a	1773	0	35	15	1823	15282369			chr11a	1071	3	28	24	1126	18167367
chr08b	1758	0	38	14	1810	15192242			chr11b	1061	3	28	24	1116	17177536
chr09a	1361	0	39	20	1420	13209868			chr12a	965	2	28	36	1031	19944372
chr09b	1353	0	39	19	1411	13203615			chr12b	952	2	29	38	1021	17887628
chr10a	1942	0	43	23	2008	17483779			chr13a	1118	2	21	40	1181	20941853
chr10b	1956	0	38	25	2019	17555526			chr13b	1123	2	22	40	1187	20122178
chr11a	1226	27	25	37	1315	26908041			chr14a	1384	0	21	26	1431	12435437
chr11b	1180	145	28	35	1388	26412923			chr14b	1362	0	23	25	1410	12141448
chr12a	1084	6	27	49	1166	24523335			PARX1	372	0	10	13	395	7590000
chr12b	1065	182	28	47	1322	22427351			X-SLR	82	0	8	0	90	1820000
chr13a	1269	6	21	36	1332	17924970			PARX2	632	0	2	22	656	9000000
chr13b	1257	6	20	42	1325	16790661			chr15a/X	1086	0	20	35	1141	18412991
chr14a	1472	0	25	21	1518	14263102			PARY1	356	0	10	13	379	5830000
chr14b	1485	0	28	22	1535	14359150			Y-SLR	59	0	2	2	63	1330000
chr15a	1250	0	19	52	1321	20300975			PARY2	632	0	9	22	663	8510000
chr15b	1194	0	18	52	1264	18825579			chr15b/Y	1047	0	21	37	1105	15672545
chr16a	2895	0	57	55	3007	36300277			chr16a	2676	0	62	58	2796	31536962
chr16b	2886	0	60	61	3007	35736000			chr16b	2667	0	52	56	2775	31071635
chr17a	1148	346	17	43	1554	19050438			chr17a	1027	4	14	29	1074	17481656
chr17b	1144	461	16	43	1664	18692729			chr17b	1012	4	13	29	1058	16363555
chr18a	1130	0	23	56	1209	21228368			chr18a	1007	0	18	29	1054	21482838
chr18b	1137	0	22	52	1211	20527937			chr18b	1017	0	18	32	1067	18934224
chr19a	978	418	13	39	1448	30068319			chr19a	857	581	13	21	1472	18434723
chr19b	960	49	12	38	1059	23816316			chr19b	864	228	14	22	1128	17026350
Cp	38	0	23	13	74	155410			Cp	38	0	29	16	83	155680
Mt1c	23	0	8	0	31	134101			Mt	83	0	16	18	117	735293
Mt2c	28	0	3	2	33	158122			Total	55239	831	1172	1262	58504
Mt3c	36	0	8	9	53	258748
Mt4c	22	0	2	6	30	134589
Total	60839	1646	1217	1571	65273

## Sheet: Table S4
Table S4: Gaps in autosome assemblies of Salix mesnyi and Salix triandra
Salix mesnyi					Salix triandra
Chromosomes	Gap start	Gap end	Set the gap length		Chromosome	Gap start	Gap end	Set the gap length
chr02b	18500458	18500558	100		chr04a	6496721	6496821	100
chr11a	12232387	12232487	100
chr12a	15516823	15516923	100
chr12b	12416936	12417036	100
chr13a	9794560	9794660	100
chr14b	1239346	1239446	100
chr15a	8422176	8422276	100
chr15b	8684216	8684313	97

## Sheet: Table S5
Table S5: Summary of repeat contents of the genomes of Salix mesnyi and Salix triandra
Salix mesnyi
Order	Superfamily	Number	Length(bp)	Percent(%)	Mean_length(bp)
LTR		395172	181807497	22.9	460.07
	Copia	116266	62371152	7.85	536.45
	Gypsy	83845	54491883	6.86	649.91
	Retrovirus	295	82946	0.01	281.17
	unknown	194766	64861516	8.17	333.02
LINE		2355	3759399	0.47	1596.35
DNA		241848	52449835	6.61	216.87
	Helitron	241848	52449835	6.61	216.87
TIR		106977	24055147	3.03	224.86
	EnSpm_CACTA	25856	5781648	0.73	223.61
	MuDR_Mutator	45529	9831254	1.24	215.93
	PIF_Harbinger	19147	4179743	0.53	218.3
	Tc1_Mariner	4066	598976	0.08	147.31
	hAT	12379	3663526	0.46	295.95
Unknown		123242	111383705	14.03	903.78
Simple_repeat		257118	11077887	1.4	43.08
Low_complexity		46694	2317393	0.29	49.63
total		1171051	383091464	48.24	327.13
Salix triandra
Order	Superfamily	Number	Length(bp)	Percent(%)	Mean_length(bp)
LTR		218034	219016395	32.6	1004.51
	Copia	73330	38980715	5.8	531.58
	Gypsy	50248	146373426	21.79	2913.02
	Retrovirus	290	423355	0.06	1459.84
	unknown	94166	33238899	4.95	352.98
LINE		1445	1389000	0.21	961.25
DNA		189346	30041942	4.47	158.66
	Helitron	189346	30041942	4.47	158.66
TIR		141151	25975083	3.87	184.02
	EnSpm_CACTA	47490	8470727	1.26	178.37
	MuDR_Mutator	45989	8032881	1.2	174.67
	PIF_Harbinger	29855	4773928	0.71	159.9
	Tc1_Mariner	971	239523	0.04	246.68
	hAT	16846	4458024	0.66	264.63
Unknown		55391	21257921	3.16	383.78
Simple_repeat		214775	11029445	1.64	51.35
Low_complexity		37792	1863713	0.28	49.32
total		857934	310573499	46.23	362

## Sheet: Table S6
Table S6: Summary of whole genome re-sequencing data of 41 samples of Salix mesnyi
Sample ID	Read	Raw Reads(M)	Raw Bases(G)	Raw Q20(G)	Raw Q30(G)	Clean Reads(M)	Clean Bases(G)	Clean Q20(G)	Clean Q30(G)
Samewu01M	1	36.844	5.527	5.354 (96.8816%)	5.076 (91.8562%)	36.493	5.436	5.289 (97.2896%)	5.022 (92.3814%)
	2	36.844	5.527	5.309 (96.0549%)	4.974 (90.0008%)	36.494	5.435	5.251 (96.6049%)	4.928 (90.6677%)
Samewu02M	1	36.509	5.476	5.308 (96.9210%)	5.035 (91.949%)	36.152	5.385	5.240 (97.2999%)	4.978 (92.4431%)
	2	36.509	5.476	5.232 (95.5386%)	4.864 (88.8143%)	36.152	5.384	5.173 (96.0873%)	4.817 (89.4794%)
Samewu03M	1	36.854	5.528	5.360 (96.9631%)	5.084 (91.9748%)	36.535	5.446	5.300 (97.3027%)	5.033 (92.4150%)
	2	36.854	5.528	5.314 (96.1261%)	4.975 (89.9868%)	36.535	5.446	5.260 (96.5996%)	4.932 (90.5664%)
Samesu04M	1	36.295	5.444	5.258 (96.5713%)	4.968 (91.2596%)	35.949	5.36	5.197 (96.9544%)	4.918 (91.7500%)
	2	36.295	5.444	5.207 (95.6370%)	4.853 (89.1340%)	35.949	5.36	5.153 (96.1473%)	4.810 (89.7517%)
Samesu05M	1	36.372	5.456	5.293 (97.0186%)	5.026 (92.1232%)	36.096	5.385	5.241 (97.3284%)	4.982 (92.5204%)
	2	36.372	5.456	5.269 (96.5837%)	4.961 (90.9378%)	36.096	5.385	5.222 (96.9797%)	4.923 (91.4273%)
Samesu06M	1	36.124	5.419	5.249 (96.8597%)	4.974 (91.7953%)	35.775	5.334	5.186 (97.2244%)	4.921 (92.2693%)
	2	36.124	5.419	5.184 (95.667%)	4.828 (89.0907%)	35.775	5.333	5.129 (96.1912%)	4.785 (89.7244%)
Samesu07M	1	35.569	5.335	5.175 (96.9865%)	4.917 (92.1631%)	35.231	5.247	5.200 (97.3835%)	4.863 (92.6785%)
	2	35.569	5.335	5.138 (96.3033%)	4.831 (90.5427%)	35.231	5.246	5.080 (96.8356%)	4.784 (91.1961%)
Samesu08M	1	35.993	5.399	5.245 (97.1416%)	4.991 (92.4524%)	35.668	5.318	5.184 (97.4837%)	4.940 (92.9037%)
	2	35.993	5.399	5.184 (96.0168%)	4.848 (89.7912%)	35.668	5.317	5.131 (96.5077%)	4.806 (90.3917%)
Samesu09M	1	36.72	5.508	5.344 (97.0244%)	5.079 (92.2035%)	36.358	5.421	5.280 (97.3928%)	5.025 (92.6879%)
	2	36.72	5.508	5.264 (95.5791%)	4.897 (88.9081%)	36.358	5.42	5.210 (96.1116%)	4.854 (89.5511%)
Samesu12M	1	36.839	5.526	5.359 (96.9797%)	5.087 (92.0561%)	36.483	5.438	5.294 (97.3493%)	5.033 (92.5381%)
	2	36.839	5.526	5.297 (95.8654%)	4.948 (89.5406%)	36.483	5.437	5.241 (96.3974%)	4.903 (90.1862%)
Samesu13M	1	39.332	5.6	5.735 (97.2155%)	5.455 (92.4656%)	38.967	5.81	5.669 (97.5694%)	5.400 (92.9278%)
	2	39.332	5.6	5.634 (95.4927%)	5.226 (88.5821%)	38.967	5.808	5.577 (96.0138%)	5.181 (89.2072%)
Samesu14M	1	37.165	5.575	5.421 (97.2462%)	5.161 (92.5754%)	36.853	5.495	5.362 (97.5933%)	5.111 (93.0234%)
	2	37.165	5.575	5.354 (96.0474%)	5.004 (89.7577%)	36.853	5.494	5.303 (96.5219%)	4.963 (90.3323%)
Samehe15M	1	34.315	5.147	4.997 (97.0705%)	4.746 (92.1964%)	33.98	5.508	4.930 (97.4834%)	4.690 (92.7286%)
	2	34.316	5.147	4.918 (95.5520%)	4.572 (88.8170%)	33.98	5.562	4.860 (96.1274%)	4.526 (89.5102%)
Samehe16M	1	36.347	5.452	5.295 (97.1115%)	5.031 (92.2838%)	35.994	5.363	5.230 (97.5085%)	4.977 (92.7949%)
	2	36.347	5.452	5.208 (95.5222%)	4.838 (88.7326%)	35.994	5.362	5.152 (96.0796%)	4.793 (89.3989%)
Samehe17M	1	38.012	5.702	5.535 (97.0762%)	5.257 (92.1898%)	37.649	5.607	5.465 (97.4755%)	5.198 (92.7031%)
	2	38.012	5.702	5.452 (95.6184%)	5.074 (88.9850%)	37.649	5.605	5.391 (96.1767%)	5.025 (89.6566%)
Samehe18M	1	40.022	6.003	5.832 (97.1470%)	5.542 (92.3149%)	39.651	5.908	5.762 (97.5213%)	5.483 (92.7990%)
	2	40.022	6.003	5.739 (95.5888%)	5.334 (88.8546%)	39.651	5.907	5.678 (96.1227%)	5.286 (89.4942%)
Samehe19M	1	36.063	5.409	5.250 (97.0510%)	4.985 (92.1547%)	35.693	5.318	5.182 (97.4536%)	4.928 (92.6773%)
	2	36.063	5.409	5.148 (95.1607%)	4.761 (88.0190%)	35.693	5.317	5.090 (95.7434%)	4.716 (88.7132%)
Samesu01M	1	36.496	5.474	5.312 (97.0385%)	5.043 (92.1124%)	36.174	5.392	5.251 (97.3795%)	4.991 (92.5559%)
	2	36.496	5.474	5.256 (95.9996%)	4.912 (89.7206%)	36.174	5.391	5.201 (96.4752%)	4.869 (90.3020%)
Samesu02M	1	36.553	5.483	5.320 (97.0317%)	5.052 (92.1359%)	36.252	5.409	5.266 (97.3483%)	5.006 (92.5450%)
	2	36.553	5.483	5.271 (96.1432%)	4.934 (89.9818%)	36.252	5.409	5.223 (96.5786%)	4.895 (90.5130%)
Samesu03M	1	36.825	5.524	5.356 (96.9583%)	5.080 (91.9735%)	36.514	5.449	5.300 (97.2784%)	5.034 (92.3857%)
	2	36.825	5.524	5.313 (96.1787%)	4.979 (90.1340%)	36.514	5.448	5.264 (96.6179%)	4.940 (90.6700%)
Samewu01F	1	36.531	5.48	5.317 (97.0279%)	5.047 (92.1015%)	36.246	5.402	5.259 (97.3429%)	4.998 (92.5081%)
	2	36.531	5.48	5.301 (96.7449%)	5.005 (91.3443%)	36.246	5.402	5.249 (97.1598%)	4.962 (91.8636%)
Samewu02F	1	36.163	5.424	5.255 (96.8737%)	4.982 (91.8391%)	35.839	5.338	5.191 (97.2440%)	4.928 (92.3181%)
	2	36.163	5.424	5.209 (96.0279%)	4.875 (89.8786%)	35.839	5.337	5.152 (96.5392%)	4.830 (90.5054%)
Samewu03F	1	36.172	5.426	5.258 (96.9058%)	4.983 (91.8400%)	35.859	5.345	5.198 (97.2487%)	4.932 (92.2846%)
	2	36.172	5.426	5.212 (96.0611%)	4.878 (89.9003%)	35.859	5.347	5.159 (96.5451%)	4.836 (90.4918%)
Samewu04F	1	39.819	5.973	5.794 (97.0042%)	5.501 (92.0952%)	39.475	5.889	5.732 (97.3318%)	5.449 (92.5202%)
	2	39.819	5.973	5.731 (95.9444%)	5.349 (89.5548%)	39.475	5.888	5.677 (96.4148%)	5.307 (90.1255%)
Samewu05F	1	34.999	5.25	5.083 (96.8135%)	4.819 (91.7906%)	34.693	5.175	5.028 (97.1734%)	4.773 (92.2494%)
	2	34.999	5.25	5.042 (96.0332%)	4.719 (89.8826%)	34.693	5.174	4.993 (96.5074%)	4.680 (90.4576%)
Samewu06F	1	36.394	5.459	5.283 (96.7806%)	5.004 (91.6576%)	36.04	5.37	5.218 (97.1615%)	4.948 (92.1499%)
	2	36.393	5.459	5.225 (95.7211%)	4.873 (89.2726%)	36.04	5.369	5.168 (96.2552%)	4.828 (89.9224%)
Samewu07F	1	37.136	5.57	5.403 (97.0021%)	5.130 (92.0885%)	36.767	5.477	5.334 (97.3858%)	5.071 (92.5888%)
	2	37.136	5.57	5.344 (95.9416%)	4.998 (89.7211%)	36.767	5.475	5.283 (96.4939%)	4.949 (90.3943%)
Samewu08F	1	36.327	5.449	5.280 (96.9002%)	5.011 (91.9640%)	35.947	5.349	5.206 (97.3187%)	4.949 (92.5078%)
	2	36.327	5.449	5.236 (96.0859%)	4.909 (90.0867%)	35.947	5.348	5.170 (96.6630%)	4.856 (90.7962%)
Samewu09F	1	35.509	5.326	5.165 (96.9631%)	4.905 (92.0894%)	35.162	5.236	5.097 (97.3515%)	4.848 (92.5946%)
	2	35.509	5.326	5.125 (96.2263%)	4.814 (90.3758%)	35.162	5.235	5.065 (96.7582%)	4.765 (91.0309%)
Samewu10F	1	35.816	5.372	5.203 (96.8466%)	4.932 (91.7965%)	35.442	5.276	5.130 (97.2454%)	4.870 (92.3166%)
	2	35.816	5.372	5.156 (95.9681%)	4.825 (89.8160%)	35.442	5.275	5.091 (96.5270%)	4.774 (90.5031%)
Samewu11F	1	36.633	5.495	5.325 (96.9057%)	5.047 (91.8488%)	36.287	5.408	5.259 (97.2573%)	4.992 (92.3064%)
	2	36.632	5.495	5.261 (95.7502%)	4.903 (89.2195%)	36.287	5.406	5.204 (96.2606%)	4.857 (89.8404%)
Samewu12F	1	36.783	5.517	5.347 (96.9121%)	5.071 (91.9007%)	36.414	5.425	5.278 (97.2835%)	5.012 (92.3867%)
	2	36.783	5.517	5.281 (95.7218%)	4.921 (89.1971%)	36.414	5.424	5.221 (96.2623%)	4.873 (89.8556%)
Samewu13F	1	37.544	5.632	5.458 (96.9114%)	5.173 (91.8504%)	37.165	5.536	5.386 (97.2827%)	5.112 (92.3350%)
	2	37.544	5.632	5.393 (95.7696%)	5.030 (89.3106%)	37.165	5.535	5.331 (96.3075%)	4.980 (89.9662%)
Samewu14F	1	37.158	5.574	5.405 (96.9754%)	5.128 (92.0058%)	36.762	5.477	5.333 (97.3675%)	5.067 (92.5199%)
	2	37.158	5.574	5.317 (95.3942%)	4.936 (88.5606%)	36.762	5.475	5.255 (95.9773%)	4.887 (89.2622%)
Samewu15F	1	36.217	5.433	5.264 (96.8909%)	4.990 (91.8629%)	35.868	5.346	5.199 (97.2597%)	4.936 (92.3409%)
	2	36.217	5.433	5.203 (95.7837%)	4.853 (89.3342%)	35.868	5.344	5.147 (96.3063%)	4.808 (89.9690%)
Samewu16F	1	36.62	5.493	5.322 (96.891%)	5.047 (91.8870%)	36.287	5.407	5.259 (97.2644%)	4.994 (92.3679%)
	2	36.62	5.493	5.280 (96.1196%)	4.948 (90.0733%)	36.287	5.406	5.223 (96.6198%)	4.902 (90.6859%)
Samewu17F	1	35.739	5.361	5.190 (96.8115%)	4.912 (91.6302%)	35.379	5.274	5.125 (97.1717%)	4.857 (92.1014%)
	2	35.739	5.361	5.108 (95.2887%)	4.733 (88.2847%)	35.379	5.273	5.052 (95.8260%)	4.689 (88.9314%)
Samewu18F	1	36.285	5.443	5.274 (96.8917%)	5.001 (91.8833%)	35.941	5.354	5.208 (97.2664%)	4.946 (92.3698%)
	2	36.285	5.443	5.214 (95.7891%)	4.863 (89.3545%)	35.941	5.353	5.156 (96.3168%)	4.818 (89.9959%)
Samesu10F	1	35.846	5.377	5.213 (96.9595%)	4.952 (92.1051%)	35.519	5.297	5.155 (97.3220%)	4.903 (92.5735%)
	2	35.846	5.377	5.175 (96.2414%)	4.857 (90.3289%)	35.519	5.296	5.123 (96.7319%)	4.815 (90.9287%)
Samesu15F	1	35.829	5.374	5.214 (97.0084%)	4.957 (92.2316%)	35.463	5.285	5.147 (97.3916%)	4.901 (92.7351%)
	2	35.829	5.374	5.140 (95.6309%)	4.785 (89.0409%)	35.463	5.284	5.082 (96.1779%)	4.740 (89.7043%)
Samesu16F	1	35.565	5.335	5.175 (97.0009%)	4.915 (92.1363%)	35.222	5.246	5.108 (97.3705%)	4.859 (92.6200%)
	2	35.565	5.335	5.127 (96.1028%)	4.803 (90.0268%)	35.222	5.245	5.067 (96.6176%)	4.755 (90.6619%)

## Sheet: Table S7
Table S7: Summary of mapping results of 41 samples of Salix mesnyi using haplotype a and b of Salix mesnyi as reference
Salix mesnyi haplotype a
Sample	Mapped Reads(M)	Mapped Bases(G)	Average Depth	Coverage(%>=1X)	Coverage(%>=5X)	Duplicated Reads(%)
Samehe15M	65.058(95.7%)	9.480(93.7%)	23.8	96.2	91	19.3
Samehe16M	68.973(95.8%)	10.070(93.9%)	25.7	94.6	87.9	19.9
Samehe17M	72.509(96.3%)	10.602(94.6%)	26.6	96.3	92	19.9
Samehe18M	76.253(96.2%)	11.141(94.3%)	27.6	97.4	94.3	19
Samehe19M	68.412(95.8%)	10.004(94.1%)	24.3	99.4	96.6	20.1
Samesu01M	66.594(92.0%)	9.535(88.4%)	23.4	91.8	81.9	19.7
Samesu02M	65.237(90.0%)	9.328(86.2%)	22.6	93.3	86.2	20.7
Samesu03M	67.672(92.7%)	9.732(89.3%)	23.8	94	89	20
Samesu04M	67.355(93.7%)	9.707(90.5%)	23.8	93.8	87.6	17.7
Samesu05M	65.637(90.9%)	9.360(86.9%)	22.2	93.4	86.7	20.1
Samesu06M	68.190(95.3%)	9.880(92.6%)	24.5	95	89.9	18.7
Samesu07M	64.891(92.1%)	9.337(89.0%)	24.7	87.5	74.8	18.1
Samesu08M	62.582(87.7%)	8.898(83.7%)	23.2	86.1	72.4	19.1
Samesu09M	64.366(88.5%)	9.147(84.4%)	22.2	90.7	79.6	19.6
Samesu10F	63.764(89.8%)	9.118(86.1%)	22.8	91.2	80.1	19.8
Samesu12M	67.726(92.8%)	9.797(90.1%)	24.8	92.7	85.3	19.3
Samesu13M	70.931(91.0%)	10.107(87.0%)	24.4	92	82.1	20.1
Samesu14M	63.503(86.2%)	9.143(83.2%)	22.8	92.7	83.5	19.5
Samesu15F	64.247(90.6%)	9.239(87.4%)	24.2	88.5	75.6	19
Samesu16F	66.141(93.9%)	9.568(91.2%)	24.9	90.9	80.3	16.9
Samewu01F	67.962(93.7%)	9.827(91.0%)	24.6	93.4	87.9	20
Samewu01M	59.954(82.1%)	8.622(79.3%)	21.7	93.5	86.7	16.9
Samewu02F	67.764(94.5%)	9.771(91.5%)	23.9	94.4	88.7	18.9
Samewu02M	68.534(94.8%)	9.917(92.1%)	24.7	93.8	88.1	20.6
Samewu03F	67.148(93.6%)	9.682(90.6%)	23.8	94.1	88.8	18.6
Samewu03M	69.396(95.0%)	10.045(92.2%)	25.1	93.7	88	20.5
Samewu04F	72.944(92.4%)	10.480(89.0%)	25.2	94.9	89.7	21.7
Samewu05F	63.888(92.1%)	9.187(88.8%)	22.2	94.9	89.4	18.5
Samewu06F	68.460(95.0%)	9.881(92.0%)	24.2	94.2	89	18.4
Samewu07F	71.204(96.8%)	10.387(94.8%)	26.6	94	86.2	16.9
Samewu08F	68.347(95.1%)	9.918(92.7%)	25.7	90.9	79.4	18.4
Samewu09F	67.097(95.4%)	9.770(93.3%)	25.3	92.4	82.6	17.4
Samewu10F	68.280(96.3%)	9.944(94.3%)	25.3	94.1	87.6	18.5
Samewu11F	69.861(96.3%)	10.149(93.8%)	25.7	94.4	89.3	18.7
Samewu12F	70.245(96.5%)	10.232(94.3%)	26.1	94.6	89.4	19.2
Samewu13F	71.170(95.7%)	10.335(93.4%)	26.1	94.7	89.9	19.4
Samewu14F	70.495(95.9%)	10.253(93.6%)	25.9	94.5	88.1	18.1
Samewu15F	69.121(96.4%)	10.059(94.1%)	25.6	94.3	88.6	19.2
Samewu16F	68.290(94.1%)	9.863(91.2%)	24.5	94.4	88.5	18.7
Samewu17F	67.937(96.0%)	9.875(93.6%)	25.1	94.1	88.6	17.8
Samewu18F	68.204(94.9%)	9.883(92.3%)	24.8	94.9	89.5	17.7
Salix mesnyi haplotype b
Sample	Mapped Reads(M)	Mapped Bases(G)	Average Depth	Coverage(%>=1X)	Coverage(%>=5X)	Duplicated Reads(%)
Samehe15M	64.993(95.6%)	9.459(93.5%)	24.6	97.6	93.4	19.4
Samehe16M	68.901(95.7%)	10.053(93.7%)	26.3	97.3	92.7	20
Samehe17M	72.430(96.2%)	10.571(94.3%)	27.5	97.6	94.6	20.1
Samehe18M	76.156(96.0%)	11.103(94.0%)	28.9	97.3	94.3	19
Samehe19M	68.313(95.7%)	9.965(93.7%)	25.5	99.3	96.7	20.2
Samesu01M	66.409(91.8%)	9.469(87.8%)	24.1	94.2	85.1	19.7
Samesu02M	65.069(89.7%)	9.269(85.7%)	23.2	95.9	89.6	20.7
Samesu03M	67.529(92.5%)	9.681(88.8%)	24.6	96.5	92.4	19.9
Samesu04M	67.191(93.5%)	9.652(90.0%)	24.6	96.3	91	17.6
Samesu05M	65.423(90.6%)	9.286(86.2%)	22.9	96	90.1	20.1
Samesu06M	68.046(95.1%)	9.827(92.1%)	25.4	96	91.8	18.8
Samesu07M	64.745(91.9%)	9.281(88.4%)	25.4	89.9	77.9	18
Samesu08M	62.420(87.5%)	8.830(83.0%)	24	87.8	74.8	19.1
Samesu09M	64.162(88.2%)	9.072(83.7%)	22.9	93.1	82.9	19.6
Samesu10F	63.598(89.5%)	9.053(85.5%)	23.5	93	82.7	19.8
Samesu12M	67.584(92.6%)	9.749(89.6%)	25.5	95.2	88.7	19.2
Samesu13M	70.699(90.7%)	10.020(86.2%)	25.2	93.5	84.2	20.2
Samesu14M	63.358(86.0%)	9.089(82.7%)	23.6	94.2	85.8	19.5
Samesu15F	64.014(90.3%)	9.151(86.6%)	25	89.4	77.1	19.1
Samesu16F	65.968(93.6%)	9.496(90.5%)	25.8	91.4	81	17
Samewu01F	67.726(93.4%)	9.747(90.2%)	25.3	95.6	91.2	20
Samewu01M	59.834(82.0%)	8.583(79.0%)	22.4	95.2	89.3	16.9
Samewu02F	67.486(94.2%)	9.676(90.6%)	24.7	95.7	90.9	19
Samewu02M	68.373(94.6%)	9.868(91.6%)	25.5	95.5	90.7	20.6
Samewu03F	66.891(93.3%)	9.592(89.7%)	24.5	95.8	91.4	18.7
Samewu03M	69.245(94.8%)	9.993(91.7%)	25.8	95.9	91.2	20.6
Samewu04F	72.609(92.0%)	10.362(88.0%)	26.3	95.5	91.2	21.7
Samewu05F	63.593(91.7%)	9.080(87.7%)	23.1	95.4	91	18.5
Samewu06F	68.197(94.6%)	9.782(91.1%)	25.1	95.1	90.6	18.5
Samewu07F	70.990(96.5%)	10.304(94.1%)	27.6	94.7	87.5	17
Samewu08F	68.047(94.6%)	9.821(91.8%)	26.4	92.6	81.8	18.4
Samewu09F	66.807(95.0%)	9.678(92.4%)	26.2	92.9	83.8	17.5
Samewu10F	67.992(95.9%)	9.853(93.4%)	26	95.3	89.5	18.6
Samewu11F	69.593(95.9%)	10.053(93.0%)	26.5	95.7	91.3	18.7
Samewu12F	69.988(96.1%)	10.146(93.5%)	26.9	95.4	91	19.3
Samewu13F	70.874(95.3%)	10.231(92.4%)	27	95.1	91.2	19.5
Samewu14F	70.148(95.4%)	10.147(92.7%)	26.7	95.4	89.9	18.3
Samewu15F	68.856(96.0%)	9.972(93.3%)	26.3	95.9	91.5	19.2
Samewu16F	68.053(93.8%)	9.781(90.5%)	25.3	95.8	91	18.7
Samewu17F	67.630(95.6%)	9.783(92.8%)	25.8	95.8	91.6	17.8
Samewu18F	67.979(94.6%)	9.804(91.6%)	25.6	95.5	91.3	17.9

## Sheet: Table S8
Table S8: Summary of mapping results of 41 samples of Salix triandra using haplotype a and b of Salix triandra as reference
Salix triandra haplotype a
Sample	Mapped Reads(M)	Mapped Bases(G)	Average Depth	Coverage(%>=1X)	Coverage(%>=5X)	Duplicated Reads(%)
SANIS01F	61.946(88.8%)	8.624(83.1%)	23.5	96.8	91.7	19.6
SANIS01M	52.329(82.9%)	6.498(69.0%)	17.1	94.2	77.4	17.5
SANIS02F	64.267(87.8%)	8.933(82.0%)	24.3	96.3	90.7	19.5
SANIS02M	63.064(88.6%)	8.806(83.0%)	24.3	96.5	91.4	19.4
SANIS03F	64.544(89.2%)	9.067(84.1%)	25.2	96.7	91.8	18.6
SANIS03M	62.401(89.5%)	8.745(84.2%)	24.2	96.2	90.6	19.1
SANIS04F	62.346(87.6%)	8.645(81.6%)	23.5	96.5	91.3	19.4
SANIS04M	63.005(88.2%)	8.776(82.4%)	23.8	97	91	19.1
SANIS05F	61.917(87.9%)	8.613(82.2%)	23.3	97.2	92.6	18.5
SANIS05M	64.416(88.7%)	9.009(83.3%)	24.4	98	92.8	19.4
SANIS06F	63.975(88.7%)	8.900(82.8%)	24.3	96.7	91.9	19.3
SANIS06M	62.257(90.1%)	8.780(85.3%)	24.6	96.6	91	18.8
SANIS07F	61.491(89.6%)	8.624(84.5%)	23.9	96.8	91.4	17.6
SANIS07M	61.619(88.8%)	8.668(84.0%)	24.4	96.6	90.3	18
SANIS08F	58.439(85.6%)	8.022(78.9%)	21.3	96.3	90.7	19.9
SANIS08M	63.437(89.1%)	8.934(84.4%)	24.9	97.3	92.2	18.1
SANIS09F	62.395(89.4%)	8.712(83.9%)	23.8	96.7	91.9	18.7
SANIS09M	57.767(90.3%)	8.155(85.6%)	23	96.1	90.3	17.3
SANIS10F	62.312(89.2%)	8.757(84.2%)	24.3	96.5	90.8	18.1
SANIS10M	66.294(90.9%)	9.396(86.5%)	26.7	96.4	91.2	19.4
SANIS11F	61.800(88.3%)	8.639(83.0%)	23.8	96.8	91.7	18.5
SANIS11M	58.098(89.9%)	8.175(85.0%)	22.8	96.6	91.1	16.7
SANIS12F	58.951(91.1%)	8.338(86.7%)	23.3	97.9	93	17
SANIS12M	60.573(89.3%)	8.484(84.0%)	23.5	96.6	91.1	19.5
SANIS13F	63.070(89.8%)	8.883(85.0%)	24.9	96.7	91.8	18.6
SANIS13M	62.492(89.6%)	8.760(84.5%)	24.3	96.9	92.1	17.9
SANIS14F	63.094(87.7%)	8.765(81.8%)	23.8	96.5	91.2	20
SANIS14M	64.008(91.8%)	9.099(87.6%)	25.8	96.7	91.5	18.1
SANIS15F	61.970(88.5%)	8.659(83.1%)	23.8	96.9	92.2	18.9
SANIS15M	61.450(90.1%)	8.641(85.1%)	23.9	96.9	91.7	18
SANIS16F	61.153(87.4%)	8.452(81.2%)	22.6	96.8	91.9	20.2
SANIS16M	61.607(88.9%)	8.645(83.7%)	23.8	97.4	92.1	18.4
SANIS17F	59.639(86.6%)	8.250(80.4%)	21.9	97.6	92.3	18.9
SANIS17M	63.362(89.7%)	8.909(84.7%)	24.8	96.8	91.4	18.2
SANIS18F	59.969(87.8%)	8.322(81.8%)	22.6	96.7	91.1	18.7
SANIS18M	62.288(90.8%)	8.827(86.4%)	25.1	96.5	90.4	17
SANIS19F	62.285(90.6%)	8.819(86.2%)	25	96.3	88.9	17
SANIS19M	63.369(90.6%)	8.955(86.0%)	25.3	96.9	92	18.7
SANIS20F	62.662(91.0%)	8.863(86.5%)	25	97	92.6	17.5
SANIS20M	65.835(90.1%)	9.290(85.4%)	25.8	97.4	92.5	18.5
Salix triandra haplotype b
Sample	Mapped Reads(M)	Mapped Bases(G)	Average Depth	Coverage(%>=1X)	Coverage(%>=5X)	Duplicated Reads(%)
SANIS01F	61.988(88.9%)	8.662(83.5%)	24.5	96.9	92.7	19.4
SANIS01M	52.396(83.0%)	6.543(69.5%)	17.6	95.3	80.5	17.6
SANIS02F	64.293(87.9%)	8.972(82.3%)	25.3	96.8	92.5	19.4
SANIS02M	63.076(88.6%)	8.843(83.4%)	25.2	97	93.1	19.4
SANIS03F	64.546(89.2%)	9.092(84.4%)	26.2	96.9	92.9	18.5
SANIS03M	62.467(89.6%)	8.787(84.6%)	25	96.9	92.8	19
SANIS04F	62.370(87.7%)	8.683(82.0%)	24.4	96.8	92.5	19.3
SANIS04M	63.065(88.3%)	8.823(82.9%)	24.7	97.4	92.7	19
SANIS05F	61.961(88.0%)	8.652(82.6%)	24.4	97	93	18.4
SANIS05M	64.465(88.8%)	9.050(83.7%)	25.4	98.3	94.4	19.3
SANIS06F	64.027(88.7%)	8.940(83.2%)	25.2	96.9	93	19.3
SANIS06M	62.269(90.1%)	8.809(85.6%)	25.5	97.2	93.1	18.7
SANIS07F	61.508(89.6%)	8.653(84.8%)	24.9	97	92.7	17.5
SANIS07M	61.529(88.6%)	8.678(84.1%)	25.4	96.8	91.4	17.8
SANIS08F	58.492(85.7%)	8.071(79.3%)	22	96.7	92.1	19.8
SANIS08M	63.426(89.1%)	8.960(84.6%)	25.8	97.6	93.6	18
SANIS09F	62.511(89.6%)	8.762(84.4%)	24.7	96.8	92.8	18.7
SANIS09M	57.761(90.3%)	8.178(85.9%)	23.9	96.7	92.1	17.2
SANIS10F	62.335(89.3%)	8.786(84.5%)	25.2	97	92.6	18
SANIS10M	66.280(90.9%)	9.418(86.7%)	27.7	96.9	92.9	19.4
SANIS11F	61.772(88.3%)	8.663(83.3%)	24.9	96.7	92.1	18.3
SANIS11M	58.132(90.0%)	8.205(85.3%)	23.7	97.1	92.9	16.6
SANIS12F	58.972(91.1%)	8.360(86.9%)	24.3	98.1	94.3	16.9
SANIS12M	60.594(89.3%)	8.516(84.3%)	24.4	97	92.9	19.3
SANIS13F	63.070(89.8%)	8.905(85.2%)	25.8	97.1	93.2	18.5
SANIS13M	62.541(89.7%)	8.797(84.8%)	25.2	97.2	93.4	17.8
SANIS14F	63.130(87.8%)	8.806(82.2%)	24.7	96.9	92.8	19.9
SANIS14M	64.019(91.9%)	9.122(87.9%)	26.9	96.9	92.8	18
SANIS15F	61.979(88.5%)	8.689(83.4%)	24.8	97	93.1	18.8
SANIS15M	61.504(90.2%)	8.677(85.5%)	24.9	97.1	92.8	17.9
SANIS16F	61.205(87.5%)	8.496(81.6%)	23.6	96.7	92.4	20
SANIS16M	61.563(88.8%)	8.667(84.0%)	24.8	97.5	92.9	18.3
SANIS17F	59.701(86.7%)	8.297(80.9%)	22.8	97.7	93.3	18.8
SANIS17M	63.356(89.7%)	8.937(85.0%)	25.8	96.9	92.5	18
SANIS18F	60.015(87.8%)	8.362(82.2%)	23.4	97.1	92.9	18.6
SANIS18M	62.230(90.7%)	8.840(86.6%)	26.2	96.5	91	16.8
SANIS19F	62.263(90.6%)	8.839(86.4%)	26	96.7	90.4	16.9
SANIS19M	63.324(90.5%)	8.972(86.2%)	26.3	97.2	93.1	18.5
SANIS20F	62.644(91.0%)	8.878(86.7%)	26	97.1	93.3	17.4
SANIS20M	65.822(90.1%)	9.313(85.6%)	27	97.6	93.4	18.4

## Sheet: Table S9
Table S9: Inversion results for all possible pairwise comparisons among sex chromosomes and autosomes in the Salix and Vetrix clades
Species	S. triandra 07a-autosome	S. triandra 07b-autosome	S. arbutifolia 07a-autosome	S. arbutifolia 07b-autosome	S.polyclona 07a-autosome	S.polyclona 07b-autosome	S. mesnyi 07X	S. mesnyi 07Y	S. dunnii 07X	S. dunnii 07Y
S. triandra 07a-autosome	—	—	—	—	—	—	—	—	—	—
S. triandra 07b-autosome	N	—	—	—	—	—	—	—	—	—
S. arbutifolia 07a-autosome	N	N	—	—	—	—	—	—	—	—
S. arbutifolia 07b-autosome	N	N	N	—	—	—	—	—	—	—
S.polyclona 07a-autosome	Y	Y	Y	Y	—	—	—	—	—	—
S.polyclona 07b-autosome	Y	Y	Y	Y	N	—	—	—	—	—
S. mesnyi 07X	Y	Y	Y	Y	Y	Y	—	—	—	—
S. mesnyi 07Y	Y	Y	Y	Y	Y	Y	Y	—	—	—
S. dunnii 07X	Y	Y	Y	Y	Y	Y	Y	Y	—	—
S. dunnii 07Y	Y	Y	Y	Y	Y	Y	Y	—	Y	—
Species	S. mesnyi 15a-autosome	S. mesnyi 15b-autosome	S. dunnii 15a-autosome	S. dunnii 15b-autosome	S. triandra 15X	S. triandra 15Y	S. arbutifolia 15X	S. arbutifolia 15Y	S. polyclona 15Z	S. polyclona 15W
S. mesnyi 15a-autosome	—	—	—	—	—	—	—	—	—	—
S. mesnyi 15b-autosome	N	—	—	—	—	—	—	—	—	—
S. dunnii 15a-autosome	N	N	—	—	—	—	—	—	—	—
S. dunnii 15b-autosome	N	N	N	—	—	—	—	—	—	—
S. triandra 15X	N	N	N	N	—	—	—	—	—	—
S. triandra 15Y	N	N	N	N	N	—	—	—	—	—
S. arbutifolia 15X	Y	Y	Y	Y	Y	Y	—	—	—	—
S. arbutifolia 15Y	Y	Y	Y	Y	Y	—	Y	—	—	—
S. polyclona 15Z	Y	Y	Y	Y	Y	—	Y	—	—	—
S. polyclona 15W	Y	Y	Y	Y	Y	—	Y	—	Y	—
Note: N means no, there is no inversion; Y means yes, there is inversion.

## Sheet: Table S10
Table S10: Statistics on the size of sex-linked regions and the proportion of repeated sequences in willows
Species	Sex linked regions size (Mb)	Sex chromosomes size (Mb) and the proportion of sex-linked regions in sex chromosomes	Estimated amounts of repetitive sequences (in Mb) within sex linked region (percentage of the length)
S. triandra chr15X	1.55	18.41 (8.42%)	1.14 (73.54%)
S. arbutifolia chr15X	7.06	16.17 (43.67%)	5.70 (80.73%)
S. polyclona chr15W	10.05	29.12 (34.51%)	6.40 (63.65%)
S. purpurea chr15W	6.72	15.65 (42.94%)	3.16 (48.10%)
S. triandra chr15Y	1.33	15.67 (8.49%)	0.88 (65.82%)
S. arbutifolia chr15Y	1.81	10.98 (16.48%)	1.16 (64.09%)
S. polyclona chr15Z	4.3	24.11 (17.83%)	2.34 (54.45%)
S. purpurea chr15Z	4.36	13.30 (32.78%)	1.81 (42.40%)
S. mesnyi chr07X	8.54	21.30 (40.09%)	6.95 (81.43%)
S. dunnii chr07X	5.87	19.42 (30.23%)	4.76 (81.03%)
S. mesnyi chr07Y	3.15	16.41 (19.20%)	2.03 (64.54%)
S. dunnii chr07Y	2.95	16.65 (17.72%)	2.04 (69.15%)

[truncated: 16 more sheets: Table S11, Table S12, Table S13, Table S14, Table S15, Table S16, Table S17, Table S18, Table S19, Table S20, Table S21, Table S22, Table S23, Table S24, Table S25, Table S26]
